# Supplementary material for: NUMB in Endometrial Pathology: From Adenomyosis Expression Patterns to Endometrial Cancer Survival Implications
Source: Curr Issues Mol Biol. 2025 Dec 10;47(12):1027. doi: 10.3390/cimb47121027 (PMC12731609; doi:10.3390/cimb47121027)
Supplement: Supplementary file 1 [file cimb-47-01027-s001.zip]

Archive with 1 entries (1 files):
- cimb-3999545-supplementary.pdf
